# Supplementary material for: Is There Variation in the Morphology of the Frontal Sinus in Individuals with Different Craniofacial Patterns? A Systematic Review with Meta-Analysis
Source: Dent J (Basel). 2024 May 15;12(5):143. doi: 10.3390/dj12050143 (PMC11119789; doi:10.3390/dj12050143)
Supplement: Supplementary file 1 [file dentistry-12-00143-s001.zip]

Archive with 1 entries (1 files):
- dentistry-2953812-supplementary.pdf
